# Supplementary material for: Untargeted Plasma Metabolomic Profiling in Patients with Depressive Disorders: A Preliminary Study
Source: Metabolites. 2024 Feb 6;14(2):110. doi: 10.3390/metabo14020110 (PMC10890195; doi:10.3390/metabo14020110)
Supplement: Supplementary file 1 [file metabolites-14-00110-s001.zip]

Archive with 1 entries (1 files):
- metabolites-2827630-supplementary.pdf
